# Supplementary material for: Characterization of Prophages and Their Genetic Cargo in Clinical M. abscessus Isolates
Source: Microorganisms. 2025 Aug 30;13(9):2028. doi: 10.3390/microorganisms13092028 (PMC12472911; doi:10.3390/microorganisms13092028)
Supplement: Supplementary file 1 [file microorganisms-13-02028-s001.zip]

Archive with 1 entries (1 files):
- microorganisms-3801043-supplementary.pdf
